# Supplementary material for: A Novel Non-Coding RNA CsiR Regulates the Ciprofloxacin Resistance in Proteus vulgaris by Interacting with emrB mRNA
Source: Int J Mol Sci. 2021 Sep 30;22(19):10627. doi: 10.3390/ijms221910627 (PMC8508932; doi:10.3390/ijms221910627)
Supplement: Supplementary file 1 [file ijms-22-10627-s001.zip]

Archive with 6 entries (6 files):
- Figure S1.tif
- Figure S2.tif
- Figure S3.tif
- Figure S4.tif
- Table S1.pdf
- Table S2.pdf
